# Supplementary material for: Elucidation of the Mechanism of Rapid Growth Recovery in Rice Seedlings after Exposure to Low-Temperature Low-Light Stress: Analysis of Rice Root Transcriptome, Metabolome, and Physiology
Source: Int J Mol Sci. 2023 Dec 11;24(24):17359. doi: 10.3390/ijms242417359 (PMC10743590; doi:10.3390/ijms242417359)
Supplement: Supplementary file 1 [file ijms-24-17359-s001.zip]

Archive with 5 entries (5 files):
- S1 RNA-seq QC.xlsx
- S2.Differential metabolites and their classification.xlsx
- S3.B116-vs-T-B116.subnetwork.edges.txt default node.xlsx
- S4.B811-vs-T-B811.subnetwork.edges.txt default node.xlsx
- S5.Specific primer sequences.xlsx
