# Supplementary material for: Elucidation of the Mechanism of Rapid Growth Recovery in Rice Seedlings after Exposure to Low-Temperature Low-Light Stress: Analysis of Rice Root Transcriptome, Metabolome, and Physiology
Source: Int J Mol Sci. 2023 Dec 11;24(24):17359. doi: 10.3390/ijms242417359 (PMC10743590; doi:10.3390/ijms242417359)
Supplement: Supplementary file 1 [file ijms-24-17359-s001.zip › S1 RNA-seq QC.xlsx]

## Sheet: Sheet1
Sample	RawData(bp)	BF_Q20(%)	BF_Q30(%)	BF_N(%)	BF_GC(%)	CleanData(bp)	AF_Q20(%)	AF_Q30(%)	AF_N(%)	AF_GC(%)
B116-1	6897950700	6648982340 (96.39%)	6292919879 (91.23%)	28681 (0.00%)	3712759399 (53.82%)	6780237787	6561419426 (96.77%)	6217290876 (91.70%)	28229 (0.00%)	3643384927 (53.74%)
B116-2	6344266200	6146548983 (96.88%)	5853794311 (92.27%)	26362 (0.00%)	3380391187 (53.28%)	6246811080	6073838815 (97.23%)	5790788605 (92.70%)	25987 (0.00%)	3322937520 (53.19%)
B116-3	8133313500	7860194879 (96.64%)	7469270870 (91.84%)	33596 (0.00%)	4381097779 (53.87%)	7998168140	7760371033 (97.03%)	7382918688 (92.31%)	33120 (0.00%)	4301294887 (53.78%)
B811-1	6308277900	6124588498 (97.09%)	5863929289 (92.96%)	17269 (0.00%)	3323575466 (52.69%)	6175902542	6021625160 (97.50%)	5772898830 (93.47%)	16930 (0.00%)	3247303731 (52.58%)
B811-2	6624203700	6452406898 (97.41%)	6191350640 (93.47%)	20300 (0.00%)	3411278588 (51.50%)	6488467690	6345193752 (97.79%)	6095930260 (93.95%)	19874 (0.00%)	3334148333 (51.39%)
B811-3	5543547600	5377323449 (97.00%)	5142634801 (92.77%)	14882 (0.00%)	2923721274 (52.74%)	5436617045	5295690272 (97.41%)	5070755301 (93.27%)	14598 (0.00%)	2862808164 (52.66%)
T-B116-1	6282065400	6091446896 (96.97%)	5801372477 (92.35%)	25875 (0.00%)	3243999248 (51.64%)	6169479749	6005197002 (97.34%)	5726089441 (92.81%)	25367 (0.00%)	3178222936 (51.52%)
T-B116-2	5992601400	5813978495 (97.02%)	5541775960 (92.48%)	24543 (0.00%)	3100261527 (51.73%)	5889533453	5734684851 (97.37%)	5472432167 (92.92%)	24143 (0.00%)	3039358150 (51.61%)
T-B116-3	5585493900	5419792764 (97.03%)	5179798438 (92.74%)	15361 (0.00%)	2862468305 (51.25%)	5482349724	5343319364 (97.46%)	5112647067 (93.26%)	15101 (0.00%)	2801742483 (51.10%)
T-B811-1	5951010900	5782640391 (97.17%)	5536721385 (93.04%)	15994 (0.00%)	3068659479 (51.57%)	5832659206	5690848030 (97.57%)	5455524718 (93.53%)	15716 (0.00%)	3000908174 (51.45%)
T-B811-2	6471709800	6297941578 (97.31%)	6036453580 (93.27%)	20492 (0.00%)	3328895046 (51.44%)	6340905605	6195723140 (97.71%)	5945784401 (93.77%)	20107 (0.00%)	3254418600 (51.32%)
T-B811-3	6805499400	6599079514 (96.97%)	6281944578 (92.31%)	28129 (0.00%)	3573613875 (52.51%)	6695376484	6514546460 (97.30%)	6208211086 (92.72%)	27730 (0.00%)	3509359938 (52.41%)
