# Supplementary material for: Elucidation of the Mechanism of Rapid Growth Recovery in Rice Seedlings after Exposure to Low-Temperature Low-Light Stress: Analysis of Rice Root Transcriptome, Metabolome, and Physiology
Source: Int J Mol Sci. 2023 Dec 11;24(24):17359. doi: 10.3390/ijms242417359 (PMC10743590; doi:10.3390/ijms242417359)
Supplement: Supplementary file 1 [file ijms-24-17359-s001.zip › S2.Differential metabolites and their classification.xlsx]

## Sheet: DEMs
type	All	known	unknown
POS	12291	864	11427
NEG	1803	487	1316
	up	down	total
B116-vs-T-B116	171	114	285
B811-vs-T-B811	46	96	142

## Sheet: B811-VS-T-B811
Compound_ID	MS2_name	SuperClass	SuperClass	number
M272T241_POS	Desomorphine	Alkaloids and derivatives	Benzenoids	3
M160T335_POS	Trigonelline	Alkaloids and derivatives	Lipids and lipid-like molecules	12
M171T357_NEG	1-naphthoic acid	Benzenoids	Nucleosides, nucleotides, and analogues	2
M221T212_NEG	Diethyl phthalate	Benzenoids	Organic acids and derivatives	12
M109T352_NEG	Pyrocatechol	Benzenoids	Organic nitrogen compounds	4
M248T349_POS	3-hydroxybutyrylcarnitine	Lipids and lipid-like molecules	Organic oxygen compounds	4
M351T224_POS	6-ketoprostaglandin e1	Lipids and lipid-like molecules	Organoheterocyclic compounds	5
M204T343_POS	Acetylcarnitine	Lipids and lipid-like molecules	Phenylpropanoids and polyketides	2
M232T310_POS	Isobutyryl-l-carnitine	Lipids and lipid-like molecules	Alkaloids and derivatives	2
M349T221_NEG	11-dehydrothromboxane b2	Lipids and lipid-like molecules
M159T270_NEG	5-hydroxyvalproic acid	Lipids and lipid-like molecules
M347T224_NEG	5s,12r-dihydroxy-6z,8e,10e,14z-eicosatetraene-1,20-dioic acid	Lipids and lipid-like molecules
M145T310_NEG	Adipic acid	Lipids and lipid-like molecules
M115T101_NEG	Caproic acid	Lipids and lipid-like molecules
M345T300_NEG	Corticosterone	Lipids and lipid-like molecules
M161T351_NEG	D-turanose	Lipids and lipid-like molecules
M201T273_NEG	Sebacic acid	Lipids and lipid-like molecules
M166T272_POS	7-methylguanosine	Nucleosides, nucleotides, and analogues
M284T320_POS	Guanosine	Nucleosides, nucleotides, and analogues
M97T101_POS	.beta.-Cyano-L-alanine	Organic acids and derivatives
M104T382_2_POS	.gamma.-aminobutyric acid	Organic acids and derivatives
M162T366_POS	2-aminoadipic acid	Organic acids and derivatives
M118T328_3_POS	Betaine	Organic acids and derivatives
M69T382_POS	Imidazole	Organic acids and derivatives
M124T270_POS	Nicotinate	Organic acids and derivatives
M217T349_POS	Pro-thr	Organic acids and derivatives
M473T3_NEG	Amastatin	Organic acids and derivatives
M242T369_NEG	Gln-pro	Organic acids and derivatives
M282T340_NEG	His-Lys	Organic acids and derivatives
M103T347_NEG	Malonic acid	Organic acids and derivatives
M290T356_NEG	Trp-Ser	Organic acids and derivatives
M146T384_POS	Acetylcholine	Organic nitrogen compounds
M102T372_POS	Betaine aldehyde	Organic nitrogen compounds
M62T421_POS	Ethanolamine	Organic nitrogen compounds
M162T372_1_POS	L-carnitine	Organic nitrogen compounds
M87T382_2_POS	Diacetyl	Organic oxygen compounds
M535T383_NEG	3-deoxy-d-glycero-d-galacto-2-nonulosonic acid	Organic oxygen compounds
M89T350_NEG	Glyceraldehyde	Organic oxygen compounds
M187T276_NEG	Xylitol	Organic oxygen compounds
M150T314_POS	3-methyladenine	Organoheterocyclic compounds
M278T355_POS	Ganciclovir	Organoheterocyclic compounds
M206T375_POS	Indolelactic acid	Organoheterocyclic compounds
M404T347_POS	Perphenazine	Organoheterocyclic compounds
M127T99_NEG	Dihydrothymine	Organoheterocyclic compounds
M389T275_POS	Demethylnobiletin	Phenylpropanoids and polyketides
M447T300_POS	Rutarin	Phenylpropanoids and polyketides

## Sheet: B116-VS-T-B116
Compound_ID	MS2_name	SuperClass	SuperClass	number
M159T310_POS	1,5-diaminonaphthalene	Benzenoids	Benzenoids	20
M245T357_POS	3,3'-dimethoxybenzidine	Benzenoids	Lipids and lipid-like molecules	28
M279T61_1_POS	Dibutyl phthalate	Benzenoids	Nucleosides, nucleotides, and analogues	9
M148T388_POS	Ephedrine	Benzenoids	Organic acids and derivatives	52
M152T293_POS	Flufenacet	Benzenoids	Organic nitrogen compounds	3
M166T248_POS	Fluorene	Benzenoids	Organic oxygen compounds	16
M367T350_POS	Formoterol	Benzenoids	Organoheterocyclic compounds	21
M321T353_POS	N4-acetylsulfamethazine	Benzenoids	Phenylpropanoids and polyketides	9
M121T309_POS	Phenylacetaldehyde	Benzenoids
M122T292_POS	Phenylethylamine	Benzenoids
M392T289_POS	Trospium	Benzenoids
M158T354_NEG	1,4-naphthoquinone	Benzenoids
M127T89_NEG	4-chlorophenol	Benzenoids
M137T25_NEG	4-hydroxybenzoate	Benzenoids
M119T261_NEG	4-vinylphenol	Benzenoids
M227T60_1_NEG	Bisphenol a	Benzenoids
M395T376_NEG	Dl-4-hydroxy-3-methoxymandelic acid	Benzenoids
M397T33_NEG	Mitragynine	Benzenoids
M93T60_NEG	Phenol	Benzenoids
M137T60_NEG	Salicylic acid	Benzenoids
M159T298_POS	2-isopropylmalic acid	Lipids and lipid-like molecules
M101T428_POS	3,3-dimethylacrylic acid	Lipids and lipid-like molecules
M289T60_2_POS	4-hydroxy-17.beta.-estradiol	Lipids and lipid-like molecules
M311T60_POS	Desogestrel	Lipids and lipid-like molecules
M427T19_POS	Echinocystic acid	Lipids and lipid-like molecules
M209T238_POS	Genipin	Lipids and lipid-like molecules
M335T370_POS	Nivalenol	Lipids and lipid-like molecules
M288T383_2_POS	Octanoylcarnitine	Lipids and lipid-like molecules
M757T227_POS	PC(16:0/16:0)	Lipids and lipid-like molecules
M335T21_POS	Prostaglandin a2	Lipids and lipid-like molecules
M301T20_2_POS	Prostaglandin e1	Lipids and lipid-like molecules
M333T21_POS	Prostaglandin e3	Lipids and lipid-like molecules
M271T54_POS	Testosterone	Lipids and lipid-like molecules
M452T282_NEG	1-palmitoyl-2-hydroxy-sn-glycero-3-phosphoethanolamine	Lipids and lipid-like molecules
M301T270_NEG	Abietic acid	Lipids and lipid-like molecules
M271T291_NEG	Beta-estradiol	Lipids and lipid-like molecules
M87T178_NEG	Butanoic acid	Lipids and lipid-like molecules
M465T32_NEG	Cholesteryl sulfate	Lipids and lipid-like molecules
M141T477_NEG	Cis,cis-muconic acid	Lipids and lipid-like molecules
M441T376_NEG	Cortisol 21-sulfate	Lipids and lipid-like molecules
M213T350_NEG	Dethiobiotin	Lipids and lipid-like molecules
M209T218_NEG	Jasmonic acid	Lipids and lipid-like molecules
M241T26_NEG	Pentadecanoic acid	Lipids and lipid-like molecules
M315T263_NEG	Pregnenolone	Lipids and lipid-like molecules
M309T60_NEG	Prostaglandin f2.beta.	Lipids and lipid-like molecules
M101T367_NEG	Succinic semialdehyde	Lipids and lipid-like molecules
M99T75_NEG	Trans-2,3-dimethylacrylic acid	Lipids and lipid-like molecules
M287T215_NEG	Trans-dehydroandrosterone	Lipids and lipid-like molecules
M250T286_POS	2'-deoxycytidine	Nucleosides, nucleotides, and analogues
M282T191_POS	2'-o-methyladenosine	Nucleosides, nucleotides, and analogues
M307T293_POS	Xanthosine	Nucleosides, nucleotides, and analogues
M263T252_NEG	2',2'-difluoro-2'-deoxyuridine	Nucleosides, nucleotides, and analogues
M242T332_NEG	Cytidine	Nucleosides, nucleotides, and analogues
M266T322_NEG	Deoxyguanosine	Nucleosides, nucleotides, and analogues
M251T295_NEG	Deoxyinosine	Nucleosides, nucleotides, and analogues
M243T335_NEG	Pseudouridine	Nucleosides, nucleotides, and analogues
M243T287_NEG	Uridine	Nucleosides, nucleotides, and analogues
M109T30_POS	3-methyl-l-histidine	Organic acids and derivatives
M145T323_POS	Asn-Arg	Organic acids and derivatives
M132T369_3_POS	Creatine	Organic acids and derivatives
M130T378_3_POS	D-glutamine	Organic acids and derivatives
M148T369_POS	DL-Glutamic acid	Organic acids and derivatives
M143T362_POS	Ectoine	Organic acids and derivatives
M154T373_POS	Gabapentin	Organic acids and derivatives
M276T383_POS	Glu-gln	Organic acids and derivatives
M270T347_1_POS	His-Asn	Organic acids and derivatives
M132T370_POS	L-Norleucine	Organic acids and derivatives
M106T381_POS	L-Serine	Organic acids and derivatives
M245T249_POS	Leucylleucine	Organic acids and derivatives
M99T460_POS	Levulinic acid	Organic acids and derivatives
M131T430_POS	N-acetylputrescine	Organic acids and derivatives
M154T327_POS	N-butyryl-l-homoserine lactone	Organic acids and derivatives
M265T250_POS	Phe-val	Organic acids and derivatives
M166T310_1_POS	Phenylalanine	Organic acids and derivatives
M213T374_POS	Pro-Asp	Organic acids and derivatives
M244T365_2_POS	Pro-gln	Organic acids and derivatives
M144T328_POS	Stachydrine	Organic acids and derivatives
M267T274_POS	Thr-Phe	Organic acids and derivatives
M231T258_2_POS	Val-Ile	Organic acids and derivatives
M181T477_NEG	2-Oxoadipic acid	Organic acids and derivatives
M103T312_NEG	3-hydroxybutyric acid	Organic acids and derivatives
M116T208_NEG	Acetylglycine	Organic acids and derivatives
M159T361_NEG	Ala-Ala	Organic acids and derivatives
M230T360_NEG	Ala-Ala-Ala	Organic acids and derivatives
M115T59_NEG	Alpha-ketoisovaleric acid	Organic acids and derivatives
M239T413_NEG	Anserine	Organic acids and derivatives
M132T389_NEG	Aspartic acid	Organic acids and derivatives
M191T411_NEG	Citrate	Organic acids and derivatives
M131T399_NEG	DL-asparagine	Organic acids and derivatives
M145T367_2_NEG	Gly-Ala	Organic acids and derivatives
M74T398_NEG	Glycine	Organic acids and derivatives
M75T210_NEG	Glycolate	Organic acids and derivatives
M257T273_NEG	His-Cys	Organic acids and derivatives
M277T2_NEG	Ile-Phe	Organic acids and derivatives
M129T26_NEG	Ketoleucine	Organic acids and derivatives
M173T226_NEG	L-theanine	Organic acids and derivatives
M133T444_NEG	Malate	Organic acids and derivatives
M115T411_NEG	Maleic acid	Organic acids and derivatives
M117T373_NEG	Methylmalonic acid	Organic acids and derivatives
M200T372_NEG	O-succinyl-l-homoserine	Organic acids and derivatives
M145T393_NEG	Phenylacetyl-l-glutamine	Organic acids and derivatives
M243T354_NEG	Pro-Glu	Organic acids and derivatives
M114T369_NEG	Proline	Organic acids and derivatives
M73T356_NEG	Propanoic acid	Organic acids and derivatives
M73T100_NEG	Propionic acid	Organic acids and derivatives
M196T87_NEG	Seleno-l-methionine	Organic acids and derivatives
M177T328_NEG	Succinate	Organic acids and derivatives
M231T317_NEG	Thr-Leu	Organic acids and derivatives
M129T371_NEG	Trans-aconitic acid	Organic acids and derivatives
M162T345_POS	Carnitine	Organic nitrogen compounds
M324T59_POS	Linoleoyl ethanolamide	Organic nitrogen compounds
M150T268_POS	Triethanolamine	Organic nitrogen compounds
M341T348_POS	Chitobiose	Organic oxygen compounds
M109T210_POS	Patchouli alcohol	Organic oxygen compounds
M195T97_POS	Tetraethylene glycol	Organic oxygen compounds
M175T213_NEG	2-keto-l-gulonic acid	Organic oxygen compounds
M487T407_NEG	Blood group b trisaccharide	Organic oxygen compounds
M323T359_NEG	Cellobiose	Organic oxygen compounds
M165T369_NEG	D-arabinonic acid	Organic oxygen compounds
M207T149_NEG	D-Arabinono-1,4-lactone	Organic oxygen compounds
M193T384_NEG	D-galacturonic acid	Organic oxygen compounds
M177T429_NEG	D-glucono-1,5-lactone	Organic oxygen compounds
M175T376_NEG	D-Glucuronate	Organic oxygen compounds
M143T77_NEG	D-Threitol	Organic oxygen compounds
M401T411_NEG	Galactinol	Organic oxygen compounds
M243T372_NEG	L-fucose-1-phosphate	Organic oxygen compounds
M218T325_NEG	Pantothenic acid	Organic oxygen compounds
M377T412_NEG	Trehalose	Organic oxygen compounds
M174T300_1_POS	4-quinolinecarboxylate	Organoheterocyclic compounds
M126T118_POS	5-methylcytosine	Organoheterocyclic compounds
M240T346_POS	7,8-dihydrobiopterin	Organoheterocyclic compounds
M291T60_POS	Azatadine	Organoheterocyclic compounds
M245T350_POS	Cytidine 5'-diphosphocholine	Organoheterocyclic compounds
M152T300_2_POS	Guanine	Organoheterocyclic compounds
M405T346_POS	Mangiferin	Organoheterocyclic compounds
M294T341_POS	Ondansetron	Organoheterocyclic compounds
M168T145_POS	Pyridoxal	Organoheterocyclic compounds
M127T181_POS	Thymine	Organoheterocyclic compounds
M205T309_POS	Tryptophan	Organoheterocyclic compounds
M181T366_1_NEG	1-methyluric acid	Organoheterocyclic compounds
M112T217_NEG	5-azauracil	Organoheterocyclic compounds
M127T393_NEG	Ammelide	Organoheterocyclic compounds
M309T26_1_NEG	Cannabinol	Organoheterocyclic compounds
M203T329_NEG	DL-tryptophan	Organoheterocyclic compounds
M130T58_NEG	Indoleacetic acid	Organoheterocyclic compounds
M89T315_NEG	L-(+)-lactic acid	Organoheterocyclic compounds
M129T212_NEG	L-gulono-1,4-lactone	Organoheterocyclic compounds
M151T309_NEG	Oxypurinol	Organoheterocyclic compounds
M383T380_NEG	S-adenosyl-l-homocysteine	Organoheterocyclic compounds
M375T288_POS	Chrysosplenetin	Phenylpropanoids and polyketides
M351T343_2_POS	Dienestrol diacetate	Phenylpropanoids and polyketides
M437T362_POS	Phlorizin	Phenylpropanoids and polyketides
M383T339_POS	Rosmarinic acid	Phenylpropanoids and polyketides
M453T339_POS	Silychristin	Phenylpropanoids and polyketides
M147T209_NEG	3-(2-hydroxyphenyl)propionic acid	Phenylpropanoids and polyketides
M367T368_NEG	Curcumin	Phenylpropanoids and polyketides
M365T378_NEG	Doxorubicin	Phenylpropanoids and polyketides
M163T260_NEG	P-coumaric acid	Phenylpropanoids and polyketides

## Sheet: common
Compound_ID	MS2_name	SuperClass	SuperClass	number
M211T365_NEG	Harmine	Alkaloids and derivatives	Benzenoids	5
M353T32_NEG	Rauwolscine	Alkaloids and derivatives	Lipids and lipid-like molecules	6
M138T336_2_POS	4-aminobenzoate	Benzenoids	Nucleosides, nucleotides, and analogues	2
M156T328_POS	Triflumuron	Benzenoids	Organic acids and derivatives	16
M125T212_NEG	2,4-dichlorophenol	Benzenoids	Organic nitrogen compounds	1
M137T273_NEG	3-hydroxybenzoic acid	Benzenoids	Organic oxygen compounds	9
M138T466_NEG	4-nitrophenol	Benzenoids	Organoheterocyclic compounds	7
M263T164_POS	Linoelaidic acid	Lipids and lipid-like molecules	Phenylpropanoids and polyketides	1
M171T60_NEG	.beta.-glycerophosphate	Lipids and lipid-like molecules	Alkaloids and derivatives	2
M147T298_NEG	Citramalate	Lipids and lipid-like molecules	Organosulfur compounds	1
M101T61_NEG	Isovaleric acid	Lipids and lipid-like molecules
M129T353_NEG	Mesaconic acid	Lipids and lipid-like molecules
M309T31_NEG	Mestranol	Lipids and lipid-like molecules
M306T301_POS	8-hydroxy-2'-deoxyguanosine	Nucleosides, nucleotides, and analogues
M267T383_NEG	Inosine	Nucleosides, nucleotides, and analogues
M116T349_1_POS	DL-proline	Organic acids and derivatives
M277T356_2_POS	Gamma-l-glutamyl-l-glutamic acid	Organic acids and derivatives
M229T340_2_POS	L-leucyl-l-proline	Organic acids and derivatives
M150T329_POS	L-methionine	Organic acids and derivatives
M279T241_POS	Leu-Phe	Organic acids and derivatives
M216T366_NEG	Ala-Gln	Organic acids and derivatives
M175T369_NEG	Ala-Ser	Organic acids and derivatives
M104T399_NEG	DL-serine	Organic acids and derivatives
M115T368_NEG	Fumarate	Organic acids and derivatives
M146T385_NEG	Glutamic acid	Organic acids and derivatives
M166T271_NEG	Guanidinoethyl sulfonate	Organic acids and derivatives
M171T101_NEG	L-homocitrulline	Organic acids and derivatives
M128T351_NEG	L-pyroglutamic acid	Organic acids and derivatives
M87T95_NEG	Pyruvate	Organic acids and derivatives
M88T385_NEG	Sarcosine	Organic acids and derivatives
M229T290_NEG	Val-Leu	Organic acids and derivatives
M225T278_NEG	Porphobilinogen	Organic nitrogen compounds
M205T344_POS	Dulcitol	Organic oxygen compounds
M171T352_NEG	3-dehydroshikimate	Organic oxygen compounds
M121T216_NEG	4-hydroxybenzaldehyde	Organic oxygen compounds
M113T350_NEG	D-arabinose	Organic oxygen compounds
M179T414_NEG	Myo-inositol	Organic oxygen compounds
M191T365_NEG	Neochlorogenic acid	Organic oxygen compounds
M71T350_NEG	Pyruvaldehyde	Organic oxygen compounds
M371T365_NEG	Rutinose	Organic oxygen compounds
M341T395_NEG	Sucrose	Organic oxygen compounds
M263T347_POS	Cinoxacin	Organoheterocyclic compounds
M112T281_1_POS	Cytosine	Organoheterocyclic compounds
M72T340_2_POS	Pyrrolidine	Organoheterocyclic compounds
M116T360_NEG	Indole	Organoheterocyclic compounds
M191T472_NEG	Quinate	Organoheterocyclic compounds
M115T467_NEG	Vitamin c	Organoheterocyclic compounds
M219T11_POS	Tributylphosphine oxide	Organophosphorus compounds
M98T287_NEG	Allyl isothiocyanate	Organosulfur compounds
M307T330_NEG	Bisdemethoxycurcumin	Phenylpropanoids and polyketides
