# Supplementary material for: Elucidation of the Mechanism of Rapid Growth Recovery in Rice Seedlings after Exposure to Low-Temperature Low-Light Stress: Analysis of Rice Root Transcriptome, Metabolome, and Physiology
Source: Int J Mol Sci. 2023 Dec 11;24(24):17359. doi: 10.3390/ijms242417359 (PMC10743590; doi:10.3390/ijms242417359)
Supplement: Supplementary file 1 [file ijms-24-17359-s001.zip › S3.B116-vs-T-B116.subnetwork.edges.txt default node.xlsx]

## Sheet: S3.B116-vs-T-B116.subnetwork.ed
name	log2_FC(case_mean/control_mean)	Pvalue	vip	Betweenness	Degree	fdr	Id
Testosterone	4.38	0.0203846	1.98819	542.56	13	0.143788	C00535
Phenylethylamine	3	0.00127329	3.12871	791.19	25	0.030328	C05332
Xanthurenic acid	2.87	0.00394506	1.02729	30.99	8	0.0586177	C02470
Phenol	2.54	0.00752983	1.1377	3.64	5	0.0405262	C00146
Salicylic acid	1.55	0.00469523	2.27281	735.4	24	0.0297035	C00805
Thymine	1.29	0.0270209	3.57668	498.25	35	0.16746	C00178
Cytosine	1.17	0.0253784	3.66363	434.22	34	0.162208	C00380
Pyridoxal	1.02	0.0105839	1.78006	550.98	32	0.100722	C00250
Jasmonic acid	0.96	9.5e-05	2.08914	2.9	3	0.00271774	C08491
Deoxyadenosine	0.65	0.025853	18.0464	162.34	23	0.164047	C00559
Guanine	0.61	0.00199551	6.5169	695.02	39	0.0391803	C00242
Thiamine	0.6	0.0244135	2.19345	193.88	19	0.158782	C00378
Estriol	0.59	0.00863062	1.47175	1	4	0.0913746	C05141
Inosine	0.52	0.00892349	2.06623	581.99	38	0.0447677	C00294
Adenine	0.41	0.0203409	4.21887	2870.47	66	0.0788403	C00147
Pyruvaldehyde	0.36	0.00169975	1.39293	118.61	17	0.0157148	C00546
Uridine	0.23	0.00848392	2.94803	773.46	43	0.0432105	C00299
Indole	-0.57	0.000317	1.99794	93.86	13	0.00577176	C00463
Rosmarinic acid	-0.61	0.00168503	2.28878	0.74	3	0.0352591	C01850
Dimethyl sulfoxide	-0.82	0.00363992	1.05185	403.45	34	0.0561442	C11143
Alpha-ketoisovaleric acid	-0.86	0.0141031	1.5326	182.97	30	0.0611248	C00141
Indoleacetic acid	-1.16	0.00118458	1.03853	75.99	15	0.0126008	C00954
Xanthosine	-1.19	0.00058	2.90736	41.22	11	0.0187988	C01762
Mesaconic acid	-1.21	0.00259347	1.4772	0.5	4	0.0202425	C01732
Benzoic acid	-1.23	0.000105	1.0721	558.07	31	0.00832135	C00180
Niacinamide	-1.42	0.0437044	2.13115	382.14	28	0.219433	C00153
Sarcosine	-1.47	9.58e-07	3.51851	358.52	29	0.000144	C00213
Melatonin	-1.67	0.000697	1.05146	1171.26	27	0.0212173	C01598
Methylmalonic acid	-1.76	0.00499829	1.81185	56.77	14	0.0310756	C02170
L-Serine	-1.79	0.00632118	2.50672	2443.18	80	0.0768482	C00065
Ephedrine	-1.93	2e-06	2.03372	3.97	4	0.000744	C01575
Taurine	-2.21	0.014586	2.79273	769.98	29	0.0624667	C00245
Creatine	-2.76	0.00223294	28.679	126.46	19	0.0416465	C00300
Maleic acid	-3.09	0.00357294	1.35117	209.92	28	0.0252368	C01384
