# Supplementary material for: Elucidation of the Mechanism of Rapid Growth Recovery in Rice Seedlings after Exposure to Low-Temperature Low-Light Stress: Analysis of Rice Root Transcriptome, Metabolome, and Physiology
Source: Int J Mol Sci. 2023 Dec 11;24(24):17359. doi: 10.3390/ijms242417359 (PMC10743590; doi:10.3390/ijms242417359)
Supplement: Supplementary file 1 [file ijms-24-17359-s001.zip › S4.B811-vs-T-B811.subnetwork.edges.txt default node.xlsx]

## Sheet: S4.B811-vs-T-B811.subnetwork.ed
name	log2_FC(case_mean/control_mean)	Pvalue	vip	Betweenness	Degree	fdr	Id
Melatonin	1.67	0.0111419	1.26028	320.3	28	0.191801	C01598
Inosine	0.48	0.00356563	2.44292	303.82	33	0.0554209	C00294
Ethanolamine	-0.11	0.00279906	2.4169	146.13	16	0.101785	C00189
Uridine	-0.14	0.0448352	2.82177	651.52	43	0.233635	C00299
Pyruvaldehyde	-0.27	0.00701485	1.73081	79.02	15	0.0766532	C00546
Glyceraldehyde	-0.27	0.00156049	1.9017	94.64	9	0.0378922	C02154
Indole	-0.27	0.0128112	1.43867	40.64	10	0.112129	C00463
Glucosamine	-0.3	0.0259244	1.31651	11.71	7	0.284473	C00329
Guanosine	-0.34	0.00397926	3.94163	872.26	38	0.121029	C00387
Diacetyl	-0.43	0.0035536	6.16509	50.53	14	0.116275	C00741
Imidazole	-0.44	0.00362147	2.48866	366.63	33	0.116828	C01589
Corticosterone	-0.74	0.00447225	1.40436	35.32	9	0.0620234	C02140
Uracil	-0.75	0.02499	4.05611	790.07	43	0.171973	C00106
Sarcosine	-0.8	0.000199	2.70132	197.54	25	0.0169302	C00213
Betaine	-0.94	0.00035	17.921	440.46	32	0.0500288	C00719
Sucrose	-0.96	0.0193813	1.04561	382.55	29	0.145122	C00089
Cytosine	-1.05	0.0035788	7.31823	474.39	34	0.116275	C00380
Acetylcholine	-1.37	0.00608285	2.54105	1107.03	39	0.14631	C01996
Citrulline	-1.89	0.0399682	1.46536	273.46	27	0.342095	C00327
