# Supplementary material for: Elucidation of the Mechanism of Rapid Growth Recovery in Rice Seedlings after Exposure to Low-Temperature Low-Light Stress: Analysis of Rice Root Transcriptome, Metabolome, and Physiology
Source: Int J Mol Sci. 2023 Dec 11;24(24):17359. doi: 10.3390/ijms242417359 (PMC10743590; doi:10.3390/ijms242417359)
Supplement: Supplementary file 1 [file ijms-24-17359-s001.zip › S5.Specific primer sequences.xlsx]

## Sheet: Sheet1
Gene	Sequence
BGIOSGA016762(ARG7)'F	AAGAGGAGATTGCTCCGGG
BGIOSGA016762(ARG7)'R	GTCCTCGTCGCAGGGTAT
BGIOSGA021835(IAA20)'F	CGATTCCGACGGCGAAATGG
BGIOSGA021835(IAA20)'R	TAGGTGACAGCGTATGGGTGACG
BGIOSGA023979(GH3.8)'F	ACTTGTATGTGCCTGGGCTT
BGIOSGA023979(GH3.8)'R	GTAGTTGTGGTACGGGTCGT
BGIOSGA000239(SPS1)'F	ACTTGTATGTGCCTGGGCTT
BGIOSGA000239(SPS1)'R	CAGCTCCAACTCCAAGGGAA
BGIOSGA010770(SUS4)'F	GCCATTCAATGCCTCGGTTC
BGIOSGA010770(SUS4)'R	TGTCAGCTGGGAGTTTCGAC
BGIOSGA000812(ARF3)'F	AAGCCTTCTGGTTCGATGGG
BGIOSGA000812(ARF3)'R	TTCCATACAGAGCTGGCACG
